# Supplementary material for: Spatial analysis of paraneoplastic cerebellar degeneration in ovarian cancer with anti-Yo syndrome and SCA1
Source: J Neurol. 2026 Jul 27;273(8):493. doi: 10.1007/s00415-026-13884-0 (PMC13407450; doi:10.1007/s00415-026-13884-0)
Supplement: Supplementary file 1 — Supplementary file1 (XLSX 15 KB) [file 415_2026_13884_MOESM1_ESM.xlsx]

## Sheet: Supp table 1
	Left hem. lobule	Coefficient		P-value			Right hem. lobule	Coefficient		P-Value
		Age	MaD	Age	MaD			Age	MaD	Age	MaD
	Lobule I-II	0.0574179	0.0502732	0.317263	0.80545		Lobule I-II	0.066779	0.0482031	0.217626	0.798948
	Lobule III	0.0276261	-0.00536161	0.623558	0.979117		Lobule III	0.00354611	0.0215602	0.95159	0.919862
	Lobule IV	-0.0512195	-0.16593	0.406622	0.461433		Lobule IV	-0.048337	-0.142673	0.455307	0.545437
	Lobule V	-0.0377106	-0.155503	0.461124	0.409518		Lobule V	-0.0615634	-0.143271	0.299936	0.501902
	Lobule VI	-0.0218693	-0.0869315	0.696939	0.673256		Lobule VI	-0.0485959	-0.111821	0.401632	0.593682
	Lobule Crus I	-0.111953	-0.147892	0.0750369	0.482379		Lobule Crus I	-0.102811	-0.134295	0.0726681	0.482895
	Lobule Crus II	-0.11874	-0.369562	0.0208574	0.0409183		Lobule Crus II	-0.114721	-0.306646	0.0211611	0.0706864
	Lobule VIIB	-0.0432492	-0.222762	0.339748	0.191851		Lobule VIIB	-0.0476366	-0.196533	0.444804	0.392435
	Lobule VIIIA	-0.0177083	-0.105647	0.728292	0.57452		Lobule VIIIA	-0.0493261	-0.205941	0.308142	0.250543
	Lobule VIIIB	-0.0159845	-0.111792	0.777166	0.592003		Lobule VIIIB	-0.0373664	-0.0868616	0.435081	0.616674
	Lobule IX	0.0143166	-0.0532566	0.778153	0.775118		Lobule IX	0.0307021	0.0741648	0.604392	0.731676
	Lobule X	-0.00612548	0.00544181	0.903827	0.976644		Lobule X	0.0427312	0.0761169	0.356936	0.647683

## Sheet: Supp table 2
		PCD vs all		SCA vs all		PCD vs SCA
	Rank	Feature name	Importance	Feature name	Importance	Feature name	Importance
	1	Cerebellum left cortical thickness norm.	0.0464159	Crus I left cortical thickness norm.	0.0177859	Cerebellum left cortical thickness norm.	0.0435439
	2	Cerebellum cortical thickness norm.	0.0432879	Crus I left grey matter cm3	0.0174482	Cerebellum cortical thickness norm.	0.0398185
	3	X right cortical thickness norm.	0.0360268	X right cortical thickness norm.	0.0172877	VIIIA left cortical thickness norm.	0.0353735
	4	X mean cortical thickness norm.	0.031564	Cerebellum left cortical thickness norm.	0.0160571	X mean cortical thickness norm.	0.0312974
	5	VIIIA mean cortical thickness norm.	0.0295456	Crus I total cm3	0.0149716	Cerebellum right cortical thickness norm.	0.0311899
	6	VIIIA left cortical thickness norm.	0.0294472	VI mean cortical thickness norm.	0.014885	Crus I mean cortical thickness norm.	0.0296494
	7	VIIB left cortical thickness norm.	0.0294062	Crus I grey matter cm3	0.0144482	VIIIA mean cortical thickness norm.	0.0285173
	8	Crus I mean cortical thickness norm.	0.0280886	VIIIA mean cortical thickness norm.	0.0133976	VIIIA right cortical thickness norm.	0.0262885
	9	Cerebellum right cortical thickness norm.	0.0244775	III grey matter asymmetry	0.0128975	Crus II mean cortical thickness norm.	0.0253469
	10	VIIB mean cortical thickness norm.	0.0237713	IV right grey matter cm3	0.012882	Crus I grey matter cm3	0.0215277
	11	VIIIB mean cortical thickness norm.	0.0229524	Crus I mean cortical thickness norm.	0.0127073	VIIIB mean cortical thickness norm.	0.021112
	12	Crus II mean cortical thickness norm.	0.0224498	IV left %	0.0117602	VIIIB left cortical thickness norm.	0.0201529
	13	VIIIB right cortical thickness norm.	0.0212027	Crus I total %	0.0112083	X right cortical thickness norm.	0.0192627
	14	IV cortical thickness asymmetry	0.0195745	IX cortical thickness asymmetry	0.0110425	Crus II right cortical thickness norm.	0.0177428
	15	IX mean cortical thickness norm.	0.0192665	Crus I left cm3	0.0106969	Crus I right cortical thickness norm.	0.01731
	16	Crus II right cortical thickness norm.	0.0168163	X mean cortical thickness norm.	0.0105459	VIIB left cortical thickness norm.	0.016627
	17	I-II grey matter cm3	0.0167194	Cerebellum left grey matter cm3	0.0103553	Crus I right grey matter %	0.016234
	18	Crus I right cortical thickness norm.	0.0163143	IV total %	0.0100854	Crus I right %	0.0160336
	19	Crus I grey matter %	0.0157676	VIIIA right cortical thickness norm.	0.00992835	Crus I left grey matter cm3	0.0144594
	20	Crus I right grey matter cm3	0.0148806	IV right cm3	0.00958125	Crus I right cm3	0.0137891
		PCD vs control		SCA vs control
	Rank	Feature name	Importance	Feature name	Importance
	1	III right cortical thickness norm.	0.022387	Crus I total cm3	0.0159882
	2	Crus I right grey matter cm3	0.0201347	Crus I left grey matter cm3	0.0145427
	3	IX left cortical thickness norm.	0.0196036	I-II right %	0.0143857
	4	Crus II mean cortical thickness norm.	0.0189112	Crus I grey matter cm3	0.013822
	5	Cerebellum cortical thickness norm.	0.0189091	IV grey matter cm3	0.0137241
	6	VIIIA left cortical thickness norm.	0.0163868	IV right grey matter cm3	0.01338
	7	VI grey matter asymmetry	0.0158133	IV right grey matter %	0.0126175
	8	III left cortical thickness norm.	0.0154404	Cerebellum right cm3	0.0124543
	9	VIIB left cortical thickness norm.	0.0137147	III right cortical thickness norm.	0.0121434
	10	X mean cortical thickness norm.	0.0129414	X cortical thickness asymmetry	0.0116578
	11	I-II left grey matter %	0.0123123	III grey matter asymmetry	0.011273
	12	I-II left grey matter cm3	0.0120024	Crus I left cortical thickness norm.	0.0112646
	13	X right cortical thickness norm.	0.0119455	Crus I left cm3	0.0111339
	14	I-II right grey matter %	0.0119206	Crus I right cm3	0.0108504
	15	IV grey matter asymmetry	0.0118672	IX cortical thickness asymmetry	0.0108106
	16	I-II right cm3	0.0115713	X left cortical thickness norm.	0.0107587
	17	III mean cortical thickness norm.	0.011533	Cerebellum left grey matter cm3	0.010447
	18	VIIB mean cortical thickness norm.	0.0111808	IV right cm3	0.010323
	19	I-II grey matter %	0.0107507	Cerebellum asymmetry	0.0102133
	20	Crus I right cm3	0.0106388	I-II right grey matter %	0.0100528
